# Supplementary material for: Factors shaping the mental health and well-being of people experiencing persistent COVID-19 symptoms or ‘long COVID’: qualitative study
Source: BJPsych Open. 2022 Mar 21;8(2):e72. doi: 10.1192/bjo.2022.38 (PMC8987646; doi:10.1192/bjo.2022.38)
Supplement: Supplementary file 1 [file bjosup.zip]

Archive with 2 entries (2 files):
- S2056472422000382sup001.docx
- S2056472422000382sup002.docx
